# Supplementary material for: In vivo bioluminescence imaging of the intracerebral fibroin-controlled AAV-α-synuclein diffusion for monitoring the central nervous system and peripheral expression
Source: Sci Rep. 2024 Apr 27;14:9710. doi: 10.1038/s41598-024-60613-6 (PMC11055870; doi:10.1038/s41598-024-60613-6)
Supplement: Supplementary file 1 — Supplementary Information 1. [file 41598_2024_60613_MOESM1_ESM.xlsx]

## Sheet: Figure_2C
Groups	AVV	values (p/s/cm2/sr)
F-	AAV9-SynP-NanoLuc-A53T-a-synuclein	70890
F-	AAV9-SynP-NanoLuc-A53T-a-synuclein	101500
F-	AAV9-SynP-NanoLuc-A53T-a-synuclein	128400
F-	AAV9-SynP-NanoLuc-A53T-a-synuclein	86160
F-	AAV9-SynP-NanoLuc-A53T-a-synuclein	75630
F-	AAV9-SynP-NanoLuc-A53T-a-synuclein	20080
F-	AAV9-SynP-NanoLuc-A53T-a-synuclein	34170
F-	AAV9-SynP-NanoLuc-A53T-a-synuclein	61150
F-	AAV9-SynP-NanoLuc-A53T-a-synuclein	8939
F-	AAV9-SynP-NanoLuc-A53T-a-synuclein	6714
F-	AAV9-SynP-NanoLuc-A53T-a-synuclein	108800
F-	AAV9-SynP-NanoLuc-A53T-a-synuclein	33760
F-	AAV9-SynP-NanoLuc-A53T-a-synuclein	47550
F-	AAV9-SynP-NanoLuc-A53T-a-synuclein	49030
F-	AAV9-SynP-NanoLuc-A53T-a-synuclein	70780
F+	AAV9-SynP-NanoLuc-A53T-a-synuclein	44510
F+	AAV9-SynP-NanoLuc-A53T-a-synuclein	125800
F+	AAV9-SynP-NanoLuc-A53T-a-synuclein	115600
F+	AAV9-SynP-NanoLuc-A53T-a-synuclein	216300
F+	AAV9-SynP-NanoLuc-A53T-a-synuclein	134400
F+	AAV9-SynP-NanoLuc-A53T-a-synuclein	115000
F+	AAV9-SynP-NanoLuc-A53T-a-synuclein	60910
F+	AAV9-SynP-NanoLuc-A53T-a-synuclein	86340
F+	AAV9-SynP-NanoLuc-A53T-a-synuclein	136300
F+	AAV9-SynP-NanoLuc-A53T-a-synuclein	68210
F+	AAV9-SynP-NanoLuc-A53T-a-synuclein	211600
F+	AAV9-SynP-NanoLuc-A53T-a-synuclein	166700
F+	AAV9-SynP-NanoLuc-A53T-a-synuclein	74660
F+	AAV9-SynP-NanoLuc-A53T-a-synuclein	46820
F+	AAV9-SynP-NanoLuc-A53T-a-synuclein	142600

## Sheet: Figure_2D
Groups	AVV	values (p/s/cm2/sr)
F-	AAV9-SynP-NanoLuc-A53T-a-synuclein	760300
F-	AAV9-SynP-NanoLuc-A53T-a-synuclein	1519000
F-	AAV9-SynP-NanoLuc-A53T-a-synuclein	1588000
F-	AAV9-SynP-NanoLuc-A53T-a-synuclein	1553000
F-	AAV9-SynP-NanoLuc-A53T-a-synuclein	1149000
F-	AAV9-SynP-NanoLuc-A53T-a-synuclein	117800
F-	AAV9-SynP-NanoLuc-A53T-a-synuclein	1317000
F-	AAV9-SynP-NanoLuc-A53T-a-synuclein	1505000
F-	AAV9-SynP-NanoLuc-A53T-a-synuclein	2495000
F-	AAV9-SynP-NanoLuc-A53T-a-synuclein	191900
F-	AAV9-SynP-NanoLuc-A53T-a-synuclein	1812000
F-	AAV9-SynP-NanoLuc-A53T-a-synuclein	1944000
F-	AAV9-SynP-NanoLuc-A53T-a-synuclein	1004000
F-	AAV9-SynP-NanoLuc-A53T-a-synuclein	2336000
F-	AAV9-SynP-NanoLuc-A53T-a-synuclein	2123000
F+	AAV9-SynP-NanoLuc-A53T-a-synuclein	1042000
F+	AAV9-SynP-NanoLuc-A53T-a-synuclein	775700
F+	AAV9-SynP-NanoLuc-A53T-a-synuclein	1344000
F+	AAV9-SynP-NanoLuc-A53T-a-synuclein	1912000
F+	AAV9-SynP-NanoLuc-A53T-a-synuclein	4937000
F+	AAV9-SynP-NanoLuc-A53T-a-synuclein	720700
F+	AAV9-SynP-NanoLuc-A53T-a-synuclein	3761000
F+	AAV9-SynP-NanoLuc-A53T-a-synuclein	628700
F+	AAV9-SynP-NanoLuc-A53T-a-synuclein	555200
F+	AAV9-SynP-NanoLuc-A53T-a-synuclein	4670000
F+	AAV9-SynP-NanoLuc-A53T-a-synuclein	653500
F+	AAV9-SynP-NanoLuc-A53T-a-synuclein	1255000
F+	AAV9-SynP-NanoLuc-A53T-a-synuclein	1318000
F+	AAV9-SynP-NanoLuc-A53T-a-synuclein	1035000
F+	AAV9-SynP-NanoLuc-A53T-a-synuclein	1131000

## Sheet: Figure_3C
groups	AVV	values (Human a-sunuclein STR surface %)
IF-	AAV9-SynP-NanoLuc-A53T-a-synuclein	80.7383
IF-	AAV9-SynP-NanoLuc-A53T-a-synuclein	91.7842
IF-	AAV9-SynP-NanoLuc-A53T-a-synuclein	87.1642
IF-	AAV9-SynP-NanoLuc-A53T-a-synuclein	64.3363
IF-	AAV9-SynP-NanoLuc-A53T-a-synuclein	8.29562
IF-	AAV9-SynP-NanoLuc-A53T-a-synuclein	58.0546
IF-	AAV9-SynP-NanoLuc-A53T-a-synuclein	89.2555
IF-	AAV9-SynP-NanoLuc-A53T-a-synuclein	85.5607
IF-	AAV9-SynP-NanoLuc-A53T-a-synuclein	64.0827
IF-	AAV9-SynP-NanoLuc-A53T-a-synuclein	90.1669
IF-	AAV9-SynP-NanoLuc-A53T-a-synuclein	90.9845
IF-	AAV9-SynP-NanoLuc-A53T-a-synuclein	58.4562
IF-	AAV9-SynP-NanoLuc-A53T-a-synuclein	6.36954
IF-	AAV9-SynP-NanoLuc-A53T-a-synuclein	27.4422
IF-	AAV9-SynP-NanoLuc-A53T-a-synuclein	5.93083
IF+	AAV9-SynP-NanoLuc-A53T-a-synuclein	57.4518
IF+	AAV9-SynP-NanoLuc-A53T-a-synuclein	9.4401
IF+	AAV9-SynP-NanoLuc-A53T-a-synuclein	22.1678
IF+	AAV9-SynP-NanoLuc-A53T-a-synuclein	1.37724
IF+	AAV9-SynP-NanoLuc-A53T-a-synuclein	11.2937
IF+	AAV9-SynP-NanoLuc-A53T-a-synuclein	2.25278
IF+	AAV9-SynP-NanoLuc-A53T-a-synuclein	88.6188
IF+	AAV9-SynP-NanoLuc-A53T-a-synuclein	12.3012
IF+	AAV9-SynP-NanoLuc-A53T-a-synuclein	51.9978
IF+	AAV9-SynP-NanoLuc-A53T-a-synuclein	20.4149
IF+	AAV9-SynP-NanoLuc-A53T-a-synuclein	2.33154
IF+	AAV9-SynP-NanoLuc-A53T-a-synuclein	1.65125
IF+	AAV9-SynP-NanoLuc-A53T-a-synuclein	10.7216
IF+	AAV9-SynP-NanoLuc-A53T-a-synuclein	41.5249
IF+	AAV9-SynP-NanoLuc-A53T-a-synuclein	4.35332

## Sheet: Figure_3D
groups	AVV	values (Human a-sunuclein STR surface %)
NIF-	-	0.181445
NIF-	-	3.60595
NIF-	-	15.1794
NIF-	-	11.0645
NIF-	-	0.0171947
NIF-	-	4.05146
NIF-	-	14.7286
NIF-	-	0.555371
NIF-	-	4.96937
NIF-	-	0.228029
NIF-	-	39.3494
NIF-	-	0.0694771
NIF-	-	0.170401
NIF-	-	1.35682
NIF-	-	1.44412
NIF+	-	0.823261
NIF+	-	0.00604803
NIF+	-	1.46816
NIF+	-	0.0368307
NIF+	-	10.9324
NIF+	-	0.1051
NIF+	-	0.12692
NIF+	-	0.0243381
NIF+	-	0.13813
NIF+	-	13.8805
NIF+	-	10.9553
NIF+	-	0.0100695
NIF+	-	0.0128029
NIF+	-	0.255876
NIF+	-	0.0110139

## Sheet: Figure_3G
groups	AVV	values (Human a-sunuclein SN surface %)
IF-	AAV9-SynP-NanoLuc-A53T-a-synuclein	97.1868
IF-	AAV9-SynP-NanoLuc-A53T-a-synuclein	87.1725
IF-	AAV9-SynP-NanoLuc-A53T-a-synuclein	95.6019
IF-	AAV9-SynP-NanoLuc-A53T-a-synuclein	6.2781
IF-	AAV9-SynP-NanoLuc-A53T-a-synuclein	91.1236
IF-	AAV9-SynP-NanoLuc-A53T-a-synuclein	97.3274
IF-	AAV9-SynP-NanoLuc-A53T-a-synuclein	39.4079
IF-	AAV9-SynP-NanoLuc-A53T-a-synuclein	94.1025
IF-	AAV9-SynP-NanoLuc-A53T-a-synuclein	28.3167
IF-	AAV9-SynP-NanoLuc-A53T-a-synuclein	97.2857
IF-	AAV9-SynP-NanoLuc-A53T-a-synuclein	91.5167
IF-	AAV9-SynP-NanoLuc-A53T-a-synuclein	96.0926
IF-	AAV9-SynP-NanoLuc-A53T-a-synuclein	95.7226
IF-	AAV9-SynP-NanoLuc-A53T-a-synuclein	97.3201
IF+	AAV9-SynP-NanoLuc-A53T-a-synuclein	35.5792
IF+	AAV9-SynP-NanoLuc-A53T-a-synuclein	78.8022
IF+	AAV9-SynP-NanoLuc-A53T-a-synuclein	12.7441
IF+	AAV9-SynP-NanoLuc-A53T-a-synuclein	88.0995
IF+	AAV9-SynP-NanoLuc-A53T-a-synuclein	61.0532
IF+	AAV9-SynP-NanoLuc-A53T-a-synuclein	73.2102
IF+	AAV9-SynP-NanoLuc-A53T-a-synuclein	17.5811
IF+	AAV9-SynP-NanoLuc-A53T-a-synuclein	92.8464
IF+	AAV9-SynP-NanoLuc-A53T-a-synuclein	1.02374
IF+	AAV9-SynP-NanoLuc-A53T-a-synuclein	90.8122
IF+	AAV9-SynP-NanoLuc-A53T-a-synuclein	91.0184
IF+	AAV9-SynP-NanoLuc-A53T-a-synuclein	22.0809
IF+	AAV9-SynP-NanoLuc-A53T-a-synuclein	50.3078
IF+	AAV9-SynP-NanoLuc-A53T-a-synuclein	94.094

## Sheet: Figure_3H
groups	AVV	values (Human a-sunuclein SN surface %)
NIF-	-	6.90788
NIF-	-	2.96369
NIF-	-	14.6665
NIF-	-	0.0431228
NIF-	-	0.431129
NIF-	-	9.85965
NIF-	-	6.12003
NIF-	-	16.0588
NIF-	-	1.40507
NIF-	-	19.6245
NIF-	-	1.91107
NIF-	-	5.29156
NIF-	-	6.74764
NIF+	-	9.28086
NIF+	-	6.55596
NIF+	-	0.147634
NIF+	-	1.33058
NIF+	-	0.5536
NIF+	-	6.52924
NIF+	-	0.0971238
NIF+	-	0.220835
NIF+	-	6.55596
NIF+	-	0.147634
NIF+	-	1.33058
NIF+	-	0.5536
NIF+	-	6.52924
NIF+	-	0.0971238

## Sheet: Figure_4E
groups	AVV	values (P-Synuclein(% surface))
IF-	AAV9-SynP-NanoLuc-A53T-a-synuclein	5.86546
IF-	AAV9-SynP-NanoLuc-A53T-a-synuclein	6.52309
IF-	AAV9-SynP-NanoLuc-A53T-a-synuclein	8.99346
IF-	AAV9-SynP-NanoLuc-A53T-a-synuclein	18.5805
IF-	AAV9-SynP-NanoLuc-A53T-a-synuclein	11.0738
IF-	AAV9-SynP-NanoLuc-A53T-a-synuclein	29.3928
IF-	AAV9-SynP-NanoLuc-A53T-a-synuclein	35.7876
IF-	AAV9-SynP-NanoLuc-A53T-a-synuclein	12.2426
IF-	AAV9-SynP-NanoLuc-A53T-a-synuclein	30.2894
IF-	AAV9-SynP-NanoLuc-A53T-a-synuclein	44.2215
IF-	AAV9-SynP-NanoLuc-A53T-a-synuclein	34.5005
IF-	AAV9-SynP-NanoLuc-A53T-a-synuclein	25.8852
IF-	AAV9-SynP-NanoLuc-A53T-a-synuclein	24.6458
IF+	AAV9-SynP-NanoLuc-A53T-a-synuclein	4.16935
IF+	AAV9-SynP-NanoLuc-A53T-a-synuclein	0.499736
IF+	AAV9-SynP-NanoLuc-A53T-a-synuclein	2.68206
IF+	AAV9-SynP-NanoLuc-A53T-a-synuclein	2.97546
IF+	AAV9-SynP-NanoLuc-A53T-a-synuclein	1.37807
IF+	AAV9-SynP-NanoLuc-A53T-a-synuclein	4.56618
IF+	AAV9-SynP-NanoLuc-A53T-a-synuclein	2.75786
IF+	AAV9-SynP-NanoLuc-A53T-a-synuclein	7.75503
IF+	AAV9-SynP-NanoLuc-A53T-a-synuclein	6.44895
IF+	AAV9-SynP-NanoLuc-A53T-a-synuclein	2.03189
IF+	AAV9-SynP-NanoLuc-A53T-a-synuclein	2.73898
IF+	AAV9-SynP-NanoLuc-A53T-a-synuclein	1.57276
IF+	AAV9-SynP-NanoLuc-A53T-a-synuclein	12.1755
IF+	AAV9-SynP-NanoLuc-A53T-a-synuclein	1.85282
IF+	AAV9-SynP-NanoLuc-A53T-a-synuclein	2.11768

## Sheet: Figure_4F
groups	AVV	values (P-Synuclein(% surface))
NIF-	-	3.08157
NIF-	-	0.0264236
NIF-	-	0.100181
NIF-	-	2.23993
NIF-	-	0.415109
NIF-	-	0.381031
NIF-	-	1.91134
NIF-	-	0.80182
NIF-	-	1.80844
NIF-	-	1.30403
NIF-	-	1.62423
NIF-	-	0.775447
NIF-	-	0.164345
NIF+	-	0.0192839
NIF+	-	0.56692
NIF+	-	0.661937
NIF+	-	0.195087
NIF+	-	0.0118159
NIF+	-	0.0128907
NIF+	-	0.00742533
NIF+	-	1.06365
NIF+	-	0.0352419
NIF+	-	0.0555432
NIF+	-	1.50594
NIF+	-	0.0526972
NIF+	-	0.449734
NIF+	-	0.0196202
NIF+	-	0.0106822

## Sheet: Figure_5G
groups	AVV	values (TH (%))
NIF+	-	114.348
NIF+	-	107.104
NIF+	-	87.7011
NIF+	-	91.5817
NIF+	-	100.119
NIF+	-	125.213
NIF+	-	124.179
NIF+	-	72.1788
NIF+	-	100.119
NIF+	-	75.542
NIF+	-	102.189
NIF+	-	96.2384
NIF+	-	103.482
IF+	AAV9-SynP-NanoLuc-A53T-a-synuclein	32.8556
IF+	AAV9-SynP-NanoLuc-A53T-a-synuclein	62.6067
IF+	AAV9-SynP-NanoLuc-A53T-a-synuclein	31.0447
IF+	AAV9-SynP-NanoLuc-A53T-a-synuclein	76.5768
IF+	AAV9-SynP-NanoLuc-A53T-a-synuclein	81.2335
IF+	AAV9-SynP-NanoLuc-A53T-a-synuclein	25.0944
IF+	AAV9-SynP-NanoLuc-A53T-a-synuclein	109.174
IF+	AAV9-SynP-NanoLuc-A53T-a-synuclein	51.7411
IF+	AAV9-SynP-NanoLuc-A53T-a-synuclein	35.1839
IF+	AAV9-SynP-NanoLuc-A53T-a-synuclein	16.2984
IF+	AAV9-SynP-NanoLuc-A53T-a-synuclein	72.6962
IF+	AAV9-SynP-NanoLuc-A53T-a-synuclein	90.5469
IF+	AAV9-SynP-NanoLuc-A53T-a-synuclein	12.1592
NIF-	-	42.9451
NIF-	-	99.3429
NIF-	-	96.2384
NIF-	-	77.3529
NIF-	-	57.1739
NIF-	-	79.94
NIF-	-	66.4873
NIF-	-	80.1987
NIF-	-	128.577
NIF-	-	66.4873
NIF-	-	98.5668
NIF-	-	99.3429
NIF-	-	80.9748
NIF-	-	78.3877
IF-	AAV9-SynP-NanoLuc-A53T-a-synuclein	37.2536
IF-	AAV9-SynP-NanoLuc-A53T-a-synuclein	79.6813
IF-	AAV9-SynP-NanoLuc-A53T-a-synuclein	77.8703
IF-	AAV9-SynP-NanoLuc-A53T-a-synuclein	43.2038
IF-	AAV9-SynP-NanoLuc-A53T-a-synuclein	44.2386
IF-	AAV9-SynP-NanoLuc-A53T-a-synuclein	69.3331
IF-	AAV9-SynP-NanoLuc-A53T-a-synuclein	32.8556
IF-	AAV9-SynP-NanoLuc-A53T-a-synuclein	56.6565
IF-	AAV9-SynP-NanoLuc-A53T-a-synuclein	49.9301
IF-	AAV9-SynP-NanoLuc-A53T-a-synuclein	32.5969
IF-	AAV9-SynP-NanoLuc-A53T-a-synuclein	45.2735
IF-	AAV9-SynP-NanoLuc-A53T-a-synuclein	79.6813
IF-	AAV9-SynP-NanoLuc-A53T-a-synuclein	68.8156
IF-	AAV9-SynP-NanoLuc-A53T-a-synuclein	69.8505

## Sheet: Figure_5H
groups	AVV	values (TH (% loss))
F-	AAV9-SynP-NanoLuc-A53T-a-synuclein	13.253
F-	AAV9-SynP-NanoLuc-A53T-a-synuclein	19.7917
F-	AAV9-SynP-NanoLuc-A53T-a-synuclein	19.086
F-	AAV9-SynP-NanoLuc-A53T-a-synuclein	44.1472
F-	AAV9-SynP-NanoLuc-A53T-a-synuclein	22.6244
F-	AAV9-SynP-NanoLuc-A53T-a-synuclein	13.2686
F-	AAV9-SynP-NanoLuc-A53T-a-synuclein	50.5837
F-	AAV9-SynP-NanoLuc-A53T-a-synuclein	29.3548
F-	AAV9-SynP-NanoLuc-A53T-a-synuclein	61.167
F-	AAV9-SynP-NanoLuc-A53T-a-synuclein	50.9728
F-	AAV9-SynP-NanoLuc-A53T-a-synuclein	54.0682
F-	AAV9-SynP-NanoLuc-A53T-a-synuclein	19.7917
F-	AAV9-SynP-NanoLuc-A53T-a-synuclein	15.016
F-	AAV9-SynP-NanoLuc-A53T-a-synuclein	10.8911
F+	AAV9-SynP-NanoLuc-A53T-a-synuclein	71.267
F+	AAV9-SynP-NanoLuc-A53T-a-synuclein	41.5459
F+	AAV9-SynP-NanoLuc-A53T-a-synuclein	64.6018
F+	AAV9-SynP-NanoLuc-A53T-a-synuclein	16.3842
F+	AAV9-SynP-NanoLuc-A53T-a-synuclein	18.863
F+	AAV9-SynP-NanoLuc-A53T-a-synuclein	79.9587
F+	AAV9-SynP-NanoLuc-A53T-a-synuclein	12.0833
F+	AAV9-SynP-NanoLuc-A53T-a-synuclein	28.3154
F+	AAV9-SynP-NanoLuc-A53T-a-synuclein	64.8579
F+	AAV9-SynP-NanoLuc-A53T-a-synuclein	78.4247
F+	AAV9-SynP-NanoLuc-A53T-a-synuclein	28.8608
F+	AAV9-SynP-NanoLuc-A53T-a-synuclein	5.91398
F+	AAV9-SynP-NanoLuc-A53T-a-synuclein	88.25

[truncated: 4 more sheets: Figure_6B, Figure_6D, Figure_6F, Figure_6G]
